# Supplementary material for: DORQ-seq: high-throughput quantification of femtomol tRNA pools by combination of cDNA hybridization and Deep sequencing
Source: Nucleic Acids Res. 2024 Sep 11;52(18):e89. doi: 10.1093/nar/gkae765 (PMC11472062; doi:10.1093/nar/gkae765)
Supplement: gkae765_Supplemental_Files [file gkae765_supplemental_files.zip]

Archive with 2 entries (2 files):
- Kristen 2024 NAR supplement.docx
- Supplementary_Tables_Kristen_et_al.docx
